# Supplementary material for: An Association between Decreased Small Intestinal RNA Modification and Disturbed Glucagon-like Peptide-1 Secretion under High-Fat Diet Stress
Source: Nutrients. 2023 Aug 24;15(17):3707. doi: 10.3390/nu15173707 (PMC10490556; doi:10.3390/nu15173707)
Supplement: Supplementary file 1 [file nutrients-15-03707-s001.zip]

Archive with 1 entries (1 files):
- nutrients-2548131-supplementary.pdf
